# Supplementary material for: Resetting histone modifications during human prenatal germline development
Source: Cell Discov. 2023 Feb 3;9:14. doi: 10.1038/s41421-023-00519-1 (PMC9898496; doi:10.1038/s41421-023-00519-1)
Supplement: Supplementary file 2 — Supplementary Table S1 [file 41421_2023_519_MOESM2_ESM.xlsx]

## Sheet: Sheet1
Supplementary table S1: Primer sequences for RT-qPCR.
Gene	Name	RNA Sequence(5’→3’sense)
NANOS3	NANOS3-F	GACGCTTCTGCCCACTTACTG
	NANOS3-R	GTCCTGTGTCTTCGCCTTGTC
TFAP2C	TFAP2C-F	TCAGTCCCTGGAAGATTGTCG
	TFAP2C-R	CCAGTAACGAGGCATTTAAGCA
SYCP3	SYCP3-F	TATTCCAGGAAATCTGGGAAGCC
	SYCP3-R	GAGCCTTGTTAATGTCAACTCCA
TEX14	TEX14-F	CTTTTTGTTGCGGCGTTATTGG
	TEX14-R	CCACTGATTGCCCGAAAATGC
GATA6	GATA6-F	CTCAGTTCCTACGCTTCGCAT
	GATA6-R	GTCGAGGTCAGTGAACAGCA
GAPDH	GAPDH-F	GGAGCGAGATCCCTCCAAAAT
	GAPDH-R	GGCTGTTGTCATACTTCTCATGG
