# Supplementary material for: Resetting histone modifications during human prenatal germline development
Source: Cell Discov. 2023 Feb 3;9:14. doi: 10.1038/s41421-023-00519-1 (PMC9898496; doi:10.1038/s41421-023-00519-1)
Supplement: Supplementary file 3 — Supplementary Table S2 [file 41421_2023_519_MOESM3_ESM.xlsx]

## Sheet: Sheet1
Supplementary table S2: GO summary of hPGC and somatic cell samples （Top20）.
	kind	query	significant	p_value	term_size	query_size	intersection_size	precision	recall	term_id	source	term_name	effective_domain_size	source_order	parents
1	hPGC H3K27me3	early female	TRUE	3.97335e-12	245	351	27	0.0769231	0.110204	GO:0007188	GO:BP	adenylate cyclase-modulating G protein-coupled receptor signaling pathway	21092	3082	GO:0007186
2	hPGC H3K27me3	early female	TRUE	6.1348e-12	155	351	22	0.0626781	0.141935	GO:0007189	GO:BP	adenylate cyclase-activating G protein-coupled receptor signaling pathway	21092	3083	GO:0007188
3	hPGC H3K27me3	early female	TRUE	2.91228e-11	721	351	44	0.125356	0.0610264	GO:0007268	GO:BP	chemical synaptic transmission	21092	3155	GO:0098916
4	hPGC H3K27me3	early female	TRUE	2.91228e-11	721	351	44	0.125356	0.0610264	GO:0098916	GO:BP	anterograde trans-synaptic signaling	21092	22136	GO:0099537
5	hPGC H3K27me3	early female	TRUE	2.94319e-11	753	351	45	0.128205	0.059761	GO:0099536	GO:BP	synaptic signaling	21092	22305	GO:0007267
6	hPGC H3K27me3	early female	TRUE	3.82027e-11	729	351	44	0.125356	0.0603567	GO:0099537	GO:BP	trans-synaptic signaling	21092	22306	GO:0099536
7	hPGC H3K27me3	early female	TRUE	1.55433e-10	187	351	22	0.0626781	0.117647	GO:0007416	GO:BP	synapse assembly	21092	3286	GO:0007399|GO:0034329|GO:0050808
8	hPGC H3K27me3	early female	TRUE	7.61744e-10	970	351	49	0.139601	0.0505155	GO:0031175	GO:BP	neuron projection development	21092	8207	GO:0048666|GO:0120036
9	hPGC H3K27me3	early female	TRUE	1.76294e-09	433	351	31	0.0883191	0.0715935	GO:0050808	GO:BP	synapse organization	21092	15317	GO:0034330
10	hPGC H3K27me3	early female	TRUE	2.31179e-08	637	351	36	0.102564	0.0565149	GO:0007610	GO:BP	behavior	21092	3466	GO:0032501
11	hPGC H3K27me3	early female	TRUE	2.4217e-08	104	351	15	0.042735	0.144231	GO:0051963	GO:BP	regulation of synapse assembly	21092	16204	GO:0007416|GO:0050807|GO:1901888
12	hPGC H3K27me3	early female	TRUE	2.60599e-08	431	351	29	0.0826211	0.0672854	GO:0034329	GO:BP	cell junction assembly	21092	9835	GO:0022607|GO:0034330
13	hPGC H3K27me3	early female	TRUE	5.54056e-08	828	351	41	0.116809	0.0495169	GO:0060322	GO:BP	head development	21092	17076	GO:0048856
14	hPGC H3K27me3	early female	TRUE	7.46194e-08	703	351	37	0.105413	0.0526316	GO:0034330	GO:BP	cell junction organization	21092	9836	GO:0016043
15	hPGC H3K27me3	early female	TRUE	1.0392e-07	780	351	39	0.111111	0.05	GO:0007420	GO:BP	brain development	21092	3290	GO:0007417|GO:0048513|GO:0060322
16	hPGC H3K27me3	early female	TRUE	1.48173e-07	204	351	19	0.0541311	0.0931373	GO:0007204	GO:BP	positive regulation of cytosolic calcium ion concentration	21092	3098	GO:0065008
17	hPGC H3K27me3	early female	TRUE	2.77327e-07	919	351	42	0.119658	0.0457018	GO:0022603	GO:BP	regulation of anatomical structure morphogenesis	21092	7590	GO:0009653|GO:0050793
18	hPGC H3K27me3	early female	TRUE	4.15735e-07	863	351	40	0.11396	0.0463499	GO:0035239	GO:BP	tube morphogenesis	21092	10240	GO:0009653|GO:0035295
19	hPGC H3K27me3	early female	TRUE	5.79371e-07	632	351	33	0.0940171	0.0522152	GO:0048812	GO:BP	neuron projection morphogenesis	21092	15083	GO:0031175|GO:0120039
20	hPGC H3K27me3	early female	TRUE	6.16325e-07	770	351	37	0.105413	0.0480519	GO:0032989	GO:BP	cellular component morphogenesis	21092	9166	GO:0009653|GO:0016043|GO:0048869
21	hPGC H3K27me3	early male	TRUE	3.07897e-17	168	204	23	0.112745	0.136905	GO:0007156	GO:BP	homophilic cell adhesion via plasma membrane adhesion molecules	21092	3052	GO:0098742
22	hPGC H3K27me3	early male	TRUE	2.31414e-15	283	204	26	0.127451	0.0918728	GO:0098742	GO:BP	cell-cell adhesion via plasma-membrane adhesion molecules	21092	22041	GO:0098609
23	hPGC H3K27me3	early male	TRUE	2.412e-09	946	204	35	0.171569	0.0369979	GO:0098609	GO:BP	cell-cell adhesion	21092	21975	GO:0007155
24	hPGC H3K27me3	early male	TRUE	3.48646e-07	478	204	22	0.107843	0.0460251	GO:0007389	GO:BP	pattern specification process	21092	3262	GO:0007275|GO:0032501
25	hPGC H3K27me3	early male	TRUE	1.95157e-06	394	204	19	0.0931373	0.0482234	GO:0030900	GO:BP	forebrain development	21092	8039	GO:0007420|GO:0048856
26	hPGC H3K27me3	early male	TRUE	3.01197e-06	364	204	18	0.0882353	0.0494505	GO:0003002	GO:BP	regionalization	21092	1576	GO:0007389
27	hPGC H3K27me3	early male	TRUE	5.8209e-06	780	204	26	0.127451	0.0333333	GO:0007420	GO:BP	brain development	21092	3290	GO:0007417|GO:0048513|GO:0060322
28	hPGC H3K27me3	early male	TRUE	1.6505e-05	284	204	15	0.0735294	0.0528169	GO:0045165	GO:BP	cell fate commitment	21092	13135	GO:0030154|GO:0048869
29	hPGC H3K27me3	early male	TRUE	1.69736e-05	828	204	26	0.127451	0.031401	GO:0060322	GO:BP	head development	21092	17076	GO:0048856
30	hPGC H3K27me3	early male	TRUE	2.07762e-05	729	204	24	0.117647	0.0329218	GO:0099537	GO:BP	trans-synaptic signaling	21092	22306	GO:0099536
31	hPGC H3K27me3	early male	TRUE	2.58937e-05	431	204	18	0.0882353	0.0417633	GO:0034329	GO:BP	cell junction assembly	21092	9835	GO:0022607|GO:0034330
32	hPGC H3K27me3	early male	TRUE	3.28067e-05	187	204	12	0.0588235	0.0641711	GO:0007416	GO:BP	synapse assembly	21092	3286	GO:0007399|GO:0034329|GO:0050808
33	hPGC H3K27me3	early male	TRUE	3.42875e-05	753	204	24	0.117647	0.0318725	GO:0099536	GO:BP	synaptic signaling	21092	22305	GO:0007267
34	hPGC H3K27me3	early male	TRUE	5.32359e-05	721	204	23	0.112745	0.0319001	GO:0007268	GO:BP	chemical synaptic transmission	21092	3155	GO:0098916
35	hPGC H3K27me3	early male	TRUE	5.32359e-05	721	204	23	0.112745	0.0319001	GO:0098916	GO:BP	anterograde trans-synaptic signaling	21092	22136	GO:0099537
36	hPGC H3K27me3	early male	TRUE	7.16241e-05	970	204	27	0.132353	0.0278351	GO:0031175	GO:BP	neuron projection development	21092	8207	GO:0048666|GO:0120036
37	hPGC H3K27me3	early male	TRUE	7.19748e-05	573	204	20	0.0980392	0.034904	GO:0048667	GO:BP	cell morphogenesis involved in neuron differentiation	21092	14948	GO:0000904|GO:0048666
38	hPGC H3K27me3	early male	TRUE	9.79612e-05	176	204	11	0.0539216	0.0625	GO:0021953	GO:BP	central nervous system neuron differentiation	21092	7484	GO:0007417|GO:0030182
39	hPGC H3K27me3	early male	TRUE	0.000113141	595	204	20	0.0980392	0.0336134	GO:0007423	GO:BP	sensory organ development	21092	3293	GO:0048513
40	hPGC H3K27me3	early male	TRUE	0.000113141	440	204	17	0.0833333	0.0386364	GO:0048732	GO:BP	gland development	21092	15012	GO:0048513
41	hPGC H3K27me3	late female	TRUE	0.00184919	166	68	7	0.102941	0.0421687	GO:0016579	GO:BP	protein deubiquitination	21092	5851	GO:0070646
42	hPGC H3K27me3	late female	TRUE	0.00190664	185	68	7	0.102941	0.0378378	GO:0070646	GO:BP	protein modification by small protein removal	21092	18958	GO:0006508|GO:0070647
43	hPGC H3K27me3	late male	TRUE	4.13367e-06	245	202	15	0.0742574	0.0612245	GO:0007188	GO:BP	adenylate cyclase-modulating G protein-coupled receptor signaling pathway	21092	3082	GO:0007186
44	hPGC H3K27me3	late male	TRUE	2.25952e-05	109	202	10	0.049505	0.0917431	GO:0007218	GO:BP	neuropeptide signaling pathway	21092	3112	GO:0007186
45	hPGC H3K27me3	late male	TRUE	4.41703e-05	187	202	12	0.0594059	0.0641711	GO:0007416	GO:BP	synapse assembly	21092	3286	GO:0007399|GO:0034329|GO:0050808
46	hPGC H3K27me3	late male	TRUE	9.09264e-05	283	202	14	0.0693069	0.04947	GO:0098742	GO:BP	cell-cell adhesion via plasma-membrane adhesion molecules	21092	22041	GO:0098609
47	hPGC H3K27me3	late male	TRUE	9.30322e-05	168	202	11	0.0544554	0.0654762	GO:0007156	GO:BP	homophilic cell adhesion via plasma membrane adhesion molecules	21092	3052	GO:0098742
48	hPGC H3K27me3	late male	TRUE	0.000162492	954	202	26	0.128713	0.0272537	GO:0008284	GO:BP	positive regulation of cell population proliferation	21092	3564	GO:0008283|GO:0042127|GO:0048522
49	hPGC H3K27me3	late male	TRUE	0.000517176	780	202	22	0.108911	0.0282051	GO:0007420	GO:BP	brain development	21092	3290	GO:0007417|GO:0048513|GO:0060322
50	hPGC H3K27me3	late male	TRUE	0.000992526	946	202	24	0.118812	0.02537	GO:0098609	GO:BP	cell-cell adhesion	21092	21975	GO:0007155
51	hPGC H3K27me3	late male	TRUE	0.00110596	828	202	22	0.108911	0.02657	GO:0060322	GO:BP	head development	21092	17076	GO:0048856
52	hPGC H3K27me3	late male	TRUE	0.00131374	155	202	9	0.0445545	0.0580645	GO:0007189	GO:BP	adenylate cyclase-activating G protein-coupled receptor signaling pathway	21092	3083	GO:0007188
53	hPGC H3K27me3	late male	TRUE	0.00133078	433	202	15	0.0742574	0.034642	GO:0050808	GO:BP	synapse organization	21092	15317	GO:0034330
54	hPGC H3K27me3	late male	TRUE	0.00133078	284	202	12	0.0594059	0.0422535	GO:0045165	GO:BP	cell fate commitment	21092	13135	GO:0030154|GO:0048869
55	hPGC H3K27me3	late male	TRUE	0.00136067	721	202	20	0.0990099	0.0277393	GO:0007268	GO:BP	chemical synaptic transmission	21092	3155	GO:0098916
56	hPGC H3K27me3	late male	TRUE	0.00136067	721	202	20	0.0990099	0.0277393	GO:0098916	GO:BP	anterograde trans-synaptic signaling	21092	22136	GO:0099537
57	hPGC H3K27me3	late male	TRUE	0.00146308	440	202	15	0.0742574	0.0340909	GO:0048732	GO:BP	gland development	21092	15012	GO:0048513
58	hPGC H3K27me3	late male	TRUE	0.0015091	729	202	20	0.0990099	0.0274348	GO:0099537	GO:BP	trans-synaptic signaling	21092	22306	GO:0099536
59	hPGC H3K27me3	late male	TRUE	0.00163642	394	202	14	0.0693069	0.035533	GO:0030900	GO:BP	forebrain development	21092	8039	GO:0007420|GO:0048856
60	hPGC H3K27me3	late male	TRUE	0.00211589	404	202	14	0.0693069	0.0346535	GO:0060537	GO:BP	muscle tissue development	21092	17281	GO:0009888
61	hPGC H3K27me3	late male	TRUE	0.0021562	753	202	20	0.0990099	0.0265604	GO:0099536	GO:BP	synaptic signaling	21092	22305	GO:0007267
62	hPGC H3K27me3	late male	TRUE	0.00293071	315	202	12	0.0594059	0.0380952	GO:0042063	GO:BP	gliogenesis	21092	11497	GO:0022008
63	hPGC H3K27me3	middle female	TRUE	2.28671e-07	828	242	33	0.136364	0.0398551	GO:0060322	GO:BP	head development	21092	17076	GO:0048856
64	hPGC H3K27me3	middle female	TRUE	1.09517e-05	702	242	27	0.11157	0.0384615	GO:0070848	GO:BP	response to growth factor	21092	19072	GO:0010033
65	hPGC H3K27me3	middle female	TRUE	1.25351e-05	109	242	11	0.0454545	0.100917	GO:0007218	GO:BP	neuropeptide signaling pathway	21092	3112	GO:0007186
66	hPGC H3K27me3	middle female	TRUE	2.1716e-05	780	242	28	0.115702	0.0358974	GO:0007420	GO:BP	brain development	21092	3290	GO:0007417|GO:0048513|GO:0060322
67	hPGC H3K27me3	middle female	TRUE	4.17019e-05	284	242	16	0.0661157	0.056338	GO:0045165	GO:BP	cell fate commitment	21092	13135	GO:0030154|GO:0048869
68	hPGC H3K27me3	middle female	TRUE	5.19263e-05	673	242	25	0.103306	0.0371471	GO:0071363	GO:BP	cellular response to growth factor stimulus	21092	19367	GO:0070848|GO:0071310
69	hPGC H3K27me3	middle female	TRUE	8.29527e-05	903	242	29	0.119835	0.0321152	GO:0045937	GO:BP	positive regulation of phosphate metabolic process	21092	13625	GO:0006796|GO:0010562|GO:0019220
70	hPGC H3K27me3	middle female	TRUE	8.29527e-05	903	242	29	0.119835	0.0321152	GO:0010562	GO:BP	positive regulation of phosphorus metabolic process	21092	4709	GO:0006793|GO:0031325|GO:0051174
71	hPGC H3K27me3	middle female	TRUE	8.5744e-05	170	242	12	0.0495868	0.0705882	GO:0030178	GO:BP	negative regulation of Wnt signaling pathway	21092	7722	GO:0009968|GO:0016055|GO:0030111
72	hPGC H3K27me3	middle female	TRUE	9.03836e-05	394	242	18	0.0743802	0.0456853	GO:0030900	GO:BP	forebrain development	21092	8039	GO:0007420|GO:0048856
73	hPGC H3K27me3	middle female	TRUE	9.03836e-05	863	242	28	0.115702	0.032445	GO:0035239	GO:BP	tube morphogenesis	21092	10240	GO:0009653|GO:0035295
74	hPGC H3K27me3	middle female	TRUE	0.000103309	821	242	27	0.11157	0.0328867	GO:0042327	GO:BP	positive regulation of phosphorylation	21092	11654	GO:0016310|GO:0042325|GO:0045937
75	hPGC H3K27me3	middle female	TRUE	0.000114029	247	242	14	0.0578512	0.0566802	GO:0045926	GO:BP	negative regulation of growth	21092	13614	GO:0040007|GO:0040008|GO:0048519
76	hPGC H3K27me3	middle female	TRUE	0.000140918	544	242	21	0.0867769	0.0386029	GO:0001501	GO:BP	skeletal system development	21092	421	GO:0048731
77	hPGC H3K27me3	middle female	TRUE	0.000199735	189	242	12	0.0495868	0.0634921	GO:0030308	GO:BP	negative regulation of cell growth	21092	7789	GO:0001558|GO:0016049|GO:0045926|GO:0048523
78	hPGC H3K27me3	middle female	TRUE	0.000218	191	242	12	0.0495868	0.0628272	GO:0008217	GO:BP	regulation of blood pressure	21092	3554	GO:0008015|GO:0065008
79	hPGC H3K27me3	middle female	TRUE	0.000233755	970	242	29	0.119835	0.0298969	GO:0031175	GO:BP	neuron projection development	21092	8207	GO:0048666|GO:0120036
80	hPGC H3K27me3	middle female	TRUE	0.000245341	616	242	22	0.0909091	0.0357143	GO:0048598	GO:BP	embryonic morphogenesis	21092	14886	GO:0009653|GO:0009790
81	hPGC H3K27me3	middle female	TRUE	0.000252013	478	242	19	0.0785124	0.039749	GO:0007389	GO:BP	pattern specification process	21092	3262	GO:0007275|GO:0032501
82	hPGC H3K27me3	middle female	TRUE	0.000252335	232	242	13	0.053719	0.0560345	GO:0043583	GO:BP	ear development	21092	12406	GO:0007423
83	hPGC H3K27me3	middle male	TRUE	0.008302	780	120	15	0.125	0.0192308	GO:0007420	GO:BP	brain development	21092	3290	GO:0007417|GO:0048513|GO:0060322
84	hPGC H3K27me3	middle male	TRUE	0.00903101	166	120	7	0.0583333	0.0421687	GO:0016579	GO:BP	protein deubiquitination	21092	5851	GO:0070646
85	hPGC H3K27me3	middle male	TRUE	0.0117667	185	120	7	0.0583333	0.0378378	GO:0070646	GO:BP	protein modification by small protein removal	21092	18958	GO:0006508|GO:0070647
86	hPGC H3K27me3	middle male	TRUE	0.0117667	828	120	15	0.125	0.0181159	GO:0060322	GO:BP	head development	21092	17076	GO:0048856
87	hPGC H3K27me3	middle male	TRUE	0.0117667	130	120	6	0.05	0.0461538	GO:2000027	GO:BP	regulation of animal organ morphogenesis	21092	29235	GO:0009887|GO:0022603
88	hPGC H3K27me3	middle male	TRUE	0.0173962	702	120	13	0.108333	0.0185185	GO:0070848	GO:BP	response to growth factor	21092	19072	GO:0010033
89	hPGC H3K27me3	middle male	TRUE	0.0177859	284	120	8	0.0666667	0.028169	GO:0045165	GO:BP	cell fate commitment	21092	13135	GO:0030154|GO:0048869
90	hPGC H3K27me3	middle male	TRUE	0.0177859	622	120	12	0.1	0.0192926	GO:0042330	GO:BP	taxis	21092	11655	GO:0009605|GO:0040011
91	hPGC H3K27me3	middle male	TRUE	0.0177859	620	120	12	0.1	0.0193548	GO:0006935	GO:BP	chemotaxis	21092	2869	GO:0042221|GO:0042330
92	hPGC H3K27me3	middle male	TRUE	0.0210152	159	120	6	0.05	0.0377358	GO:0030509	GO:BP	BMP signaling pathway	21092	7875	GO:0007178|GO:0071773
93	hPGC H3K27me3	middle male	TRUE	0.0216781	106	120	5	0.0416667	0.0471698	GO:0044344	GO:BP	cellular response to fibroblast growth factor stimulus	21092	12718	GO:0071363|GO:0071495|GO:0071774
94	hPGC H3K27me3	middle male	TRUE	0.0238231	168	120	6	0.05	0.0357143	GO:0007156	GO:BP	homophilic cell adhesion via plasma membrane adhesion molecules	21092	3052	GO:0098742
95	hPGC H3K27me3	middle male	TRUE	0.0238231	478	120	10	0.0833333	0.0209205	GO:0007389	GO:BP	pattern specification process	21092	3262	GO:0007275|GO:0032501
96	hPGC H3K27me3	middle male	TRUE	0.0238248	673	120	12	0.1	0.0178306	GO:0071363	GO:BP	cellular response to growth factor stimulus	21092	19367	GO:0070848|GO:0071310
97	hPGC H3K27me3	middle male	TRUE	0.0238248	170	120	6	0.05	0.0352941	GO:0071772	GO:BP	response to BMP	21092	19693	GO:0009719|GO:0070848
98	hPGC H3K27me3	middle male	TRUE	0.0238248	112	120	5	0.0416667	0.0446429	GO:0071774	GO:BP	response to fibroblast growth factor	21092	19695	GO:0009719|GO:0070848
99	hPGC H3K27me3	middle male	TRUE	0.0238248	170	120	6	0.05	0.0352941	GO:0071773	GO:BP	cellular response to BMP stimulus	21092	19694	GO:0071363|GO:0071495|GO:0071772
100	hPGC H3K27me3	middle male	TRUE	0.0278706	595	120	11	0.0916667	0.0184874	GO:0007423	GO:BP	sensory organ development	21092	3293	GO:0048513
101	hPGC H3K27me3	middle male	TRUE	0.0284352	121	120	5	0.0416667	0.0413223	GO:0030326	GO:BP	embryonic limb morphogenesis	21092	7803	GO:0035108|GO:0035113
102	hPGC H3K27me3	middle male	TRUE	0.0284352	121	120	5	0.0416667	0.0413223	GO:0035113	GO:BP	embryonic appendage morphogenesis	21092	10130	GO:0035107|GO:0048598
103	hPGC H3K4me3	early female	TRUE	3.08486e-07	796	2328	143	0.0614261	0.179648	GO:0051603	GO:BP	proteolysis involved in protein catabolic process	21092	15946	GO:0006508|GO:0030163
104	hPGC H3K4me3	early female	TRUE	6.22859e-07	671	2328	124	0.0532646	0.184799	GO:0032990	GO:BP	cell part morphogenesis	21092	9167	GO:0032989
105	hPGC H3K4me3	early female	TRUE	9.22081e-07	551	2328	106	0.0455326	0.192377	GO:1905114	GO:BP	cell surface receptor signaling pathway involved in cell-cell signaling	21092	28008	GO:0007166|GO:0007267
106	hPGC H3K4me3	early female	TRUE	1.00976e-06	698	2328	127	0.0545533	0.181948	GO:0019941	GO:BP	modification-dependent protein catabolic process	21092	7021	GO:0043632|GO:0051603
107	hPGC H3K4me3	early female	TRUE	1.37118e-06	709	2328	128	0.0549828	0.180536	GO:0043632	GO:BP	modification-dependent macromolecule catabolic process	21092	12437	GO:0044265
108	hPGC H3K4me3	early female	TRUE	1.37411e-06	688	2328	125	0.0536942	0.181686	GO:0006511	GO:BP	ubiquitin-dependent protein catabolic process	21092	2482	GO:0019941
109	hPGC H3K4me3	early female	TRUE	2.71334e-06	647	2328	118	0.0506873	0.18238	GO:0120039	GO:BP	plasma membrane bounded cell projection morphogenesis	21092	22752	GO:0048858
110	hPGC H3K4me3	early female	TRUE	3.12455e-06	996	2328	166	0.0713058	0.166667	GO:0009894	GO:BP	regulation of catabolic process	21092	4210	GO:0009056|GO:0019222
111	hPGC H3K4me3	early female	TRUE	4.0191e-06	652	2328	118	0.0506873	0.180982	GO:0048858	GO:BP	cell projection morphogenesis	21092	15128	GO:0000902|GO:0030030|GO:0032990
112	hPGC H3K4me3	early female	TRUE	5.07255e-06	448	2328	88	0.0378007	0.196429	GO:0016055	GO:BP	Wnt signaling pathway	21092	5651	GO:0198738|GO:1905114
113	hPGC H3K4me3	early female	TRUE	5.69095e-06	121	2328	35	0.0150344	0.289256	GO:0038127	GO:BP	ERBB signaling pathway	21092	11187	GO:0007169
114	hPGC H3K4me3	early female	TRUE	6.02465e-06	970	2328	161	0.0691581	0.165979	GO:0031175	GO:BP	neuron projection development	21092	8207	GO:0048666|GO:0120036
115	hPGC H3K4me3	early female	TRUE	6.06805e-06	450	2328	88	0.0378007	0.195556	GO:0198738	GO:BP	cell-cell signaling by wnt	21092	23350	GO:0007267
116	hPGC H3K4me3	early female	TRUE	6.8841e-06	950	2328	158	0.0678694	0.166316	GO:0044087	GO:BP	regulation of cellular component biogenesis	21092	12610	GO:0044085|GO:0050794
117	hPGC H3K4me3	early female	TRUE	7.87862e-06	340	2328	71	0.0304983	0.208824	GO:1990778	GO:BP	protein localization to cell periphery	21092	29097	GO:0008104
118	hPGC H3K4me3	early female	TRUE	1.03667e-05	927	2328	154	0.0661512	0.166127	GO:0000278	GO:BP	mitotic cell cycle	21092	118	GO:0007049
119	hPGC H3K4me3	early female	TRUE	1.10058e-05	330	2328	69	0.0296392	0.209091	GO:0018209	GO:BP	peptidyl-serine modification	21092	6085	GO:0018193
120	hPGC H3K4me3	early female	TRUE	1.3342e-05	493	2328	93	0.0399485	0.188641	GO:0007346	GO:BP	regulation of mitotic cell cycle	21092	3221	GO:0000278|GO:0051726
121	hPGC H3K4me3	early female	TRUE	1.35486e-05	770	2328	132	0.056701	0.171429	GO:0032989	GO:BP	cellular component morphogenesis	21092	9166	GO:0009653|GO:0016043|GO:0048869
122	hPGC H3K4me3	early female	TRUE	1.6494e-05	308	2328	65	0.027921	0.211039	GO:0048193	GO:BP	Golgi vesicle transport	21092	14581	GO:0016192
123	hPGC H3K4me3	early male	TRUE	1.77183e-53	927	9775	661	0.0676215	0.713053	GO:0000278	GO:BP	mitotic cell cycle	21092	118	GO:0007049
124	hPGC H3K4me3	early male	TRUE	7.14601e-45	698	9775	508	0.0519693	0.727794	GO:0019941	GO:BP	modification-dependent protein catabolic process	21092	7021	GO:0043632|GO:0051603
125	hPGC H3K4me3	early male	TRUE	1.30148e-44	709	9775	514	0.0525831	0.724965	GO:0043632	GO:BP	modification-dependent macromolecule catabolic process	21092	12437	GO:0044265
126	hPGC H3K4me3	early male	TRUE	1.78978e-44	796	9775	565	0.0578005	0.709799	GO:0051603	GO:BP	proteolysis involved in protein catabolic process	21092	15946	GO:0006508|GO:0030163
127	hPGC H3K4me3	early male	TRUE	2.26575e-44	688	9775	501	0.0512532	0.728198	GO:0006511	GO:BP	ubiquitin-dependent protein catabolic process	21092	2482	GO:0019941
128	hPGC H3K4me3	early male	TRUE	1.798e-43	769	9775	547	0.0559591	0.711313	GO:1903047	GO:BP	mitotic cell cycle process	21092	26147	GO:0000278|GO:0022402
129	hPGC H3K4me3	early male	TRUE	2.54667e-42	882	9775	610	0.0624041	0.69161	GO:0006974	GO:BP	cellular response to DNA damage stimulus	21092	2900	GO:0033554
130	hPGC H3K4me3	early male	TRUE	2.00048e-36	902	9775	607	0.0620972	0.672949	GO:0032446	GO:BP	protein modification by small protein conjugation	21092	8751	GO:0070647
131	hPGC H3K4me3	early male	TRUE	8.39024e-36	896	9775	602	0.0615857	0.671875	GO:0043604	GO:BP	amide biosynthetic process	21092	12415	GO:0043603|GO:0044271
132	hPGC H3K4me3	early male	TRUE	2.83049e-35	571	9775	413	0.0422506	0.723292	GO:0051640	GO:BP	organelle localization	21092	15979	GO:0051179
133	hPGC H3K4me3	early male	TRUE	1.33059e-34	829	9775	561	0.0573913	0.676719	GO:0016567	GO:BP	protein ubiquitination	21092	5840	GO:0032446
134	hPGC H3K4me3	early male	TRUE	9.78307e-34	712	9775	492	0.0503325	0.691011	GO:0010564	GO:BP	regulation of cell cycle process	21092	4711	GO:0022402|GO:0051726
135	hPGC H3K4me3	early male	TRUE	1.36138e-33	926	9775	613	0.062711	0.661987	GO:0006518	GO:BP	peptide metabolic process	21092	2488	GO:0043603|GO:1901564
136	hPGC H3K4me3	early male	TRUE	1.37787e-33	493	9775	363	0.0371355	0.736308	GO:0007346	GO:BP	regulation of mitotic cell cycle	21092	3221	GO:0000278|GO:0051726
137	hPGC H3K4me3	early male	TRUE	8.14443e-33	524	9775	380	0.0388747	0.725191	GO:0010498	GO:BP	proteasomal protein catabolic process	21092	4661	GO:0030163|GO:0051603
138	hPGC H3K4me3	early male	TRUE	1.41416e-31	453	9775	335	0.0342711	0.739514	GO:0043161	GO:BP	proteasome-mediated ubiquitin-dependent protein catabolic process	21092	12162	GO:0006511|GO:0010498
139	hPGC H3K4me3	early male	TRUE	1.35978e-30	736	9775	498	0.0509463	0.67663	GO:0006412	GO:BP	translation	21092	2399	GO:0010467|GO:0019538|GO:0034645|GO:0043043
140	hPGC H3K4me3	early male	TRUE	1.85837e-30	712	9775	484	0.0495141	0.679775	GO:0080135	GO:BP	regulation of cellular response to stress	21092	20850	GO:0033554|GO:0050794|GO:0080134
141	hPGC H3K4me3	early male	TRUE	2.20416e-30	553	9775	392	0.0401023	0.708861	GO:0044770	GO:BP	cell cycle phase transition	21092	12958	GO:0022402
142	hPGC H3K4me3	early male	TRUE	4.16022e-30	931	9775	606	0.0619949	0.650913	GO:0007017	GO:BP	microtubule-based process	21092	2934	GO:0009987
143	hPGC H3K4me3	late female	TRUE	1.36962e-40	698	8147	446	0.0547441	0.638968	GO:0019941	GO:BP	modification-dependent protein catabolic process	21092	7021	GO:0043632|GO:0051603
144	hPGC H3K4me3	late female	TRUE	2.48259e-40	709	8147	451	0.0553578	0.636107	GO:0043632	GO:BP	modification-dependent macromolecule catabolic process	21092	12437	GO:0044265
145	hPGC H3K4me3	late female	TRUE	3.51291e-40	688	8147	440	0.0540076	0.639535	GO:0006511	GO:BP	ubiquitin-dependent protein catabolic process	21092	2482	GO:0019941
146	hPGC H3K4me3	late female	TRUE	5.06029e-40	796	8147	494	0.0606358	0.620603	GO:0051603	GO:BP	proteolysis involved in protein catabolic process	21092	15946	GO:0006508|GO:0030163
147	hPGC H3K4me3	late female	TRUE	4.56059e-39	902	8147	544	0.066773	0.603104	GO:0032446	GO:BP	protein modification by small protein conjugation	21092	8751	GO:0070647
148	hPGC H3K4me3	late female	TRUE	1.53911e-35	927	8147	547	0.0671413	0.590076	GO:0000278	GO:BP	mitotic cell cycle	21092	118	GO:0007049
149	hPGC H3K4me3	late female	TRUE	5.2153e-35	829	8147	498	0.0611268	0.600724	GO:0016567	GO:BP	protein ubiquitination	21092	5840	GO:0032446
150	hPGC H3K4me3	late female	TRUE	1.51598e-29	571	8147	357	0.0438198	0.625219	GO:0051640	GO:BP	organelle localization	21092	15979	GO:0051179
151	hPGC H3K4me3	late female	TRUE	1.17228e-28	453	8147	295	0.0362096	0.651214	GO:0043161	GO:BP	proteasome-mediated ubiquitin-dependent protein catabolic process	21092	12162	GO:0006511|GO:0010498
152	hPGC H3K4me3	late female	TRUE	1.21819e-28	769	8147	452	0.0554805	0.587776	GO:1903047	GO:BP	mitotic cell cycle process	21092	26147	GO:0000278|GO:0022402
153	hPGC H3K4me3	late female	TRUE	1.51594e-28	524	8147	331	0.0406285	0.631679	GO:0010498	GO:BP	proteasomal protein catabolic process	21092	4661	GO:0030163|GO:0051603
154	hPGC H3K4me3	late female	TRUE	2.72129e-28	939	8147	532	0.0653001	0.56656	GO:0070925	GO:BP	organelle assembly	21092	19112	GO:0006996|GO:0022607
155	hPGC H3K4me3	late female	TRUE	6.0776e-28	882	8147	504	0.0618633	0.571429	GO:0006974	GO:BP	cellular response to DNA damage stimulus	21092	2900	GO:0033554
156	hPGC H3K4me3	late female	TRUE	7.23374e-27	959	8147	537	0.0659138	0.559958	GO:0060341	GO:BP	regulation of cellular localization	21092	17095	GO:0032879|GO:0050794|GO:0051641
157	hPGC H3K4me3	late female	TRUE	2.09248e-26	896	8147	506	0.0621088	0.564732	GO:0043604	GO:BP	amide biosynthetic process	21092	12415	GO:0043603|GO:0044271
158	hPGC H3K4me3	late female	TRUE	2.46632e-26	658	8147	392	0.0481159	0.595745	GO:0051301	GO:BP	cell division	21092	15724	GO:0009987
159	hPGC H3K4me3	late female	TRUE	2.83117e-26	931	8147	522	0.0640727	0.560687	GO:0007017	GO:BP	microtubule-based process	21092	2934	GO:0009987
160	hPGC H3K4me3	late female	TRUE	4.54736e-26	926	8147	519	0.0637044	0.560475	GO:0006518	GO:BP	peptide metabolic process	21092	2488	GO:0043603|GO:1901564
161	hPGC H3K4me3	late female	TRUE	2.38897e-24	634	8147	375	0.0460292	0.591483	GO:0034660	GO:BP	ncRNA metabolic process	21092	10000	GO:0016070
162	hPGC H3K4me3	late female	TRUE	2.43253e-24	736	8147	424	0.0520437	0.576087	GO:0006412	GO:BP	translation	21092	2399	GO:0010467|GO:0019538|GO:0034645|GO:0043043
163	hPGC H3K4me3	late male	TRUE	4.15597e-63	927	10564	712	0.0673987	0.768069	GO:0000278	GO:BP	mitotic cell cycle	21092	118	GO:0007049
164	hPGC H3K4me3	late male	TRUE	7.68058e-56	796	10564	615	0.0582166	0.772613	GO:0051603	GO:BP	proteolysis involved in protein catabolic process	21092	15946	GO:0006508|GO:0030163
165	hPGC H3K4me3	late male	TRUE	1.73566e-54	688	10564	543	0.051401	0.789244	GO:0006511	GO:BP	ubiquitin-dependent protein catabolic process	21092	2482	GO:0019941
166	hPGC H3K4me3	late male	TRUE	2.29285e-54	769	10564	595	0.0563234	0.773732	GO:1903047	GO:BP	mitotic cell cycle process	21092	26147	GO:0000278|GO:0022402
167	hPGC H3K4me3	late male	TRUE	3.28716e-54	698	10564	549	0.051969	0.786533	GO:0019941	GO:BP	modification-dependent protein catabolic process	21092	7021	GO:0043632|GO:0051603
168	hPGC H3K4me3	late male	TRUE	3.81918e-54	709	10564	556	0.0526316	0.784203	GO:0043632	GO:BP	modification-dependent macromolecule catabolic process	21092	12437	GO:0044265
169	hPGC H3K4me3	late male	TRUE	7.00674e-50	902	10564	670	0.0634229	0.742794	GO:0032446	GO:BP	protein modification by small protein conjugation	21092	8751	GO:0070647
170	hPGC H3K4me3	late male	TRUE	3.39198e-48	882	10564	654	0.0619084	0.741497	GO:0006974	GO:BP	cellular response to DNA damage stimulus	21092	2900	GO:0033554
171	hPGC H3K4me3	late male	TRUE	6.08154e-44	829	10564	612	0.0579326	0.738239	GO:0016567	GO:BP	protein ubiquitination	21092	5840	GO:0032446
172	hPGC H3K4me3	late male	TRUE	4.43342e-42	524	10564	415	0.0392844	0.791985	GO:0010498	GO:BP	proteasomal protein catabolic process	21092	4661	GO:0030163|GO:0051603
173	hPGC H3K4me3	late male	TRUE	1.30669e-41	970	10564	693	0.0656002	0.714433	GO:0031175	GO:BP	neuron projection development	21092	8207	GO:0048666|GO:0120036
174	hPGC H3K4me3	late male	TRUE	4.91207e-40	453	10564	365	0.0345513	0.80574	GO:0043161	GO:BP	proteasome-mediated ubiquitin-dependent protein catabolic process	21092	12162	GO:0006511|GO:0010498
175	hPGC H3K4me3	late male	TRUE	6.27008e-40	553	10564	430	0.0407043	0.777577	GO:0044770	GO:BP	cell cycle phase transition	21092	12958	GO:0022402
176	hPGC H3K4me3	late male	TRUE	3.86497e-39	712	10564	529	0.0500757	0.742978	GO:0010564	GO:BP	regulation of cell cycle process	21092	4711	GO:0022402|GO:0051726
177	hPGC H3K4me3	late male	TRUE	8.69479e-38	451	10564	360	0.034078	0.798226	GO:0044772	GO:BP	mitotic cell cycle phase transition	21092	12960	GO:0044770|GO:1903047
178	hPGC H3K4me3	late male	TRUE	4.7208e-37	896	10564	637	0.0602991	0.710938	GO:0043604	GO:BP	amide biosynthetic process	21092	12415	GO:0043603|GO:0044271
179	hPGC H3K4me3	late male	TRUE	5.29434e-37	571	10564	436	0.0412722	0.763573	GO:0051640	GO:BP	organelle localization	21092	15979	GO:0051179
180	hPGC H3K4me3	late male	TRUE	5.32273e-37	493	10564	386	0.0365392	0.782961	GO:0007346	GO:BP	regulation of mitotic cell cycle	21092	3221	GO:0000278|GO:0051726
181	hPGC H3K4me3	late male	TRUE	1.23466e-36	996	10564	696	0.0658841	0.698795	GO:0009894	GO:BP	regulation of catabolic process	21092	4210	GO:0009056|GO:0019222
182	hPGC H3K4me3	late male	TRUE	2.65204e-35	950	10564	665	0.0629496	0.7	GO:0044087	GO:BP	regulation of cellular component biogenesis	21092	12610	GO:0044085|GO:0050794
183	hPGC H3K4me3	middle female	TRUE	8.9855e-23	970	5643	404	0.0715931	0.416495	GO:0031175	GO:BP	neuron projection development	21092	8207	GO:0048666|GO:0120036
184	hPGC H3K4me3	middle female	TRUE	1.38859e-22	688	5643	307	0.0544037	0.446221	GO:0006511	GO:BP	ubiquitin-dependent protein catabolic process	21092	2482	GO:0019941
185	hPGC H3K4me3	middle female	TRUE	1.79822e-22	709	5643	314	0.0556442	0.442877	GO:0043632	GO:BP	modification-dependent macromolecule catabolic process	21092	12437	GO:0044265
186	hPGC H3K4me3	middle female	TRUE	2.03714e-22	698	5643	310	0.0549353	0.444126	GO:0019941	GO:BP	modification-dependent protein catabolic process	21092	7021	GO:0043632|GO:0051603
187	hPGC H3K4me3	middle female	TRUE	3.91405e-22	902	5643	379	0.0671629	0.420177	GO:0032446	GO:BP	protein modification by small protein conjugation	21092	8751	GO:0070647
188	hPGC H3K4me3	middle female	TRUE	7.23351e-21	796	5643	339	0.0600744	0.425879	GO:0051603	GO:BP	proteolysis involved in protein catabolic process	21092	15946	GO:0006508|GO:0030163
189	hPGC H3K4me3	middle female	TRUE	8.26991e-21	829	5643	350	0.0620237	0.422195	GO:0016567	GO:BP	protein ubiquitination	21092	5840	GO:0032446
190	hPGC H3K4me3	middle female	TRUE	1.53362e-20	927	5643	382	0.0676945	0.412082	GO:0000278	GO:BP	mitotic cell cycle	21092	118	GO:0007049
191	hPGC H3K4me3	middle female	TRUE	7.52545e-20	671	5643	293	0.0519227	0.436662	GO:0032990	GO:BP	cell part morphogenesis	21092	9167	GO:0032989
192	hPGC H3K4me3	middle female	TRUE	9.90287e-20	996	5643	402	0.0712387	0.403614	GO:0009894	GO:BP	regulation of catabolic process	21092	4210	GO:0009056|GO:0019222
193	hPGC H3K4me3	middle female	TRUE	1.24611e-19	647	5643	284	0.0503278	0.438949	GO:0120039	GO:BP	plasma membrane bounded cell projection morphogenesis	21092	22752	GO:0048858
194	hPGC H3K4me3	middle female	TRUE	4.5565e-19	652	5643	284	0.0503278	0.435583	GO:0048858	GO:BP	cell projection morphogenesis	21092	15128	GO:0000902|GO:0030030|GO:0032990
195	hPGC H3K4me3	middle female	TRUE	4.8301e-19	632	5643	277	0.0490874	0.438291	GO:0048812	GO:BP	neuron projection morphogenesis	21092	15083	GO:0031175|GO:0120039
196	hPGC H3K4me3	middle female	TRUE	5.41909e-19	770	5643	324	0.0574163	0.420779	GO:0032989	GO:BP	cellular component morphogenesis	21092	9166	GO:0009653|GO:0016043|GO:0048869
197	hPGC H3K4me3	middle female	TRUE	4.42835e-18	972	5643	388	0.0687578	0.399177	GO:0040007	GO:BP	growth	21092	11438	GO:0008150
198	hPGC H3K4me3	middle female	TRUE	5.34956e-18	976	5643	389	0.068935	0.398566	GO:0007167	GO:BP	enzyme-linked receptor protein signaling pathway	21092	3063	GO:0007166
199	hPGC H3K4me3	middle female	TRUE	9.30502e-18	571	5643	252	0.0446571	0.441331	GO:0051640	GO:BP	organelle localization	21092	15979	GO:0051179
200	hPGC H3K4me3	middle female	TRUE	6.94011e-17	453	5643	208	0.0368598	0.459161	GO:0043161	GO:BP	proteasome-mediated ubiquitin-dependent protein catabolic process	21092	12162	GO:0006511|GO:0010498
201	hPGC H3K4me3	middle female	TRUE	1.0462e-16	769	5643	316	0.0559986	0.410923	GO:1903047	GO:BP	mitotic cell cycle process	21092	26147	GO:0000278|GO:0022402
202	hPGC H3K4me3	middle female	TRUE	1.58404e-16	524	5643	232	0.0411129	0.442748	GO:0010498	GO:BP	proteasomal protein catabolic process	21092	4661	GO:0030163|GO:0051603
203	hPGC H3K4me3	middle male	TRUE	1.96694e-67	927	10641	723	0.0679447	0.779935	GO:0000278	GO:BP	mitotic cell cycle	21092	118	GO:0007049
204	hPGC H3K4me3	middle male	TRUE	6.24576e-58	769	10641	604	0.0567616	0.785436	GO:1903047	GO:BP	mitotic cell cycle process	21092	26147	GO:0000278|GO:0022402
205	hPGC H3K4me3	middle male	TRUE	9.08403e-53	796	10641	612	0.0575134	0.768844	GO:0051603	GO:BP	proteolysis involved in protein catabolic process	21092	15946	GO:0006508|GO:0030163
206	hPGC H3K4me3	middle male	TRUE	1.74792e-52	882	10641	666	0.0625881	0.755102	GO:0006974	GO:BP	cellular response to DNA damage stimulus	21092	2900	GO:0033554
207	hPGC H3K4me3	middle male	TRUE	1.52336e-50	709	10641	552	0.0518748	0.778561	GO:0043632	GO:BP	modification-dependent macromolecule catabolic process	21092	12437	GO:0044265
208	hPGC H3K4me3	middle male	TRUE	4.68916e-50	698	10641	544	0.051123	0.77937	GO:0019941	GO:BP	modification-dependent protein catabolic process	21092	7021	GO:0043632|GO:0051603
209	hPGC H3K4me3	middle male	TRUE	1.13583e-48	688	10641	535	0.0502772	0.777616	GO:0006511	GO:BP	ubiquitin-dependent protein catabolic process	21092	2482	GO:0019941
210	hPGC H3K4me3	middle male	TRUE	2.07842e-42	896	10641	653	0.0613664	0.728795	GO:0043604	GO:BP	amide biosynthetic process	21092	12415	GO:0043603|GO:0044271
211	hPGC H3K4me3	middle male	TRUE	2.12074e-42	571	10641	448	0.0421013	0.784588	GO:0051640	GO:BP	organelle localization	21092	15979	GO:0051179
212	hPGC H3K4me3	middle male	TRUE	4.92262e-42	589	10641	459	0.043135	0.779287	GO:0006281	GO:BP	DNA repair	21092	2295	GO:0006259|GO:0006974
213	hPGC H3K4me3	middle male	TRUE	5.8847e-41	926	10641	668	0.0627761	0.721382	GO:0006518	GO:BP	peptide metabolic process	21092	2488	GO:0043603|GO:1901564
214	hPGC H3K4me3	middle male	TRUE	7.83931e-41	902	10641	653	0.0613664	0.723947	GO:0032446	GO:BP	protein modification by small protein conjugation	21092	8751	GO:0070647
215	hPGC H3K4me3	middle male	TRUE	1.75108e-40	524	10641	414	0.0389061	0.790076	GO:0010498	GO:BP	proteasomal protein catabolic process	21092	4661	GO:0030163|GO:0051603
216	hPGC H3K4me3	middle male	TRUE	2.40619e-40	712	10641	534	0.0501833	0.75	GO:0010564	GO:BP	regulation of cell cycle process	21092	4711	GO:0022402|GO:0051726
217	hPGC H3K4me3	middle male	TRUE	2.2251e-39	736	10641	547	0.0514049	0.743207	GO:0006412	GO:BP	translation	21092	2399	GO:0010467|GO:0019538|GO:0034645|GO:0043043
218	hPGC H3K4me3	middle male	TRUE	6.50015e-39	493	10641	391	0.0367447	0.793103	GO:0007346	GO:BP	regulation of mitotic cell cycle	21092	3221	GO:0000278|GO:0051726
219	hPGC H3K4me3	middle male	TRUE	6.59563e-38	453	10641	363	0.0341133	0.801325	GO:0043161	GO:BP	proteasome-mediated ubiquitin-dependent protein catabolic process	21092	12162	GO:0006511|GO:0010498
220	hPGC H3K4me3	middle male	TRUE	7.65895e-38	553	10641	428	0.0402218	0.77396	GO:0044770	GO:BP	cell cycle phase transition	21092	12958	GO:0022402
221	hPGC H3K4me3	middle male	TRUE	2.73449e-37	931	10641	662	0.0622122	0.711063	GO:0007017	GO:BP	microtubule-based process	21092	2934	GO:0009987
222	hPGC H3K4me3	middle male	TRUE	4.05094e-37	765	10641	560	0.0526266	0.732026	GO:0043043	GO:BP	peptide biosynthetic process	21092	12085	GO:0006518|GO:0043604|GO:1901566
223	hSoma H3K27me3	early female	TRUE	0.00769171	206	87	7	0.0804598	0.0339806	GO:0034284	GO:BP	response to monosaccharide	21092	9805	GO:0009743
224	hSoma H3K27me3	early female	TRUE	0.00769171	194	87	7	0.0804598	0.0360825	GO:0009749	GO:BP	response to glucose	21092	4093	GO:0009746
225	hSoma H3K27me3	early female	TRUE	0.00769171	198	87	7	0.0804598	0.0353535	GO:0009746	GO:BP	response to hexose	21092	4090	GO:0034284
226	hSoma H3K27me3	early female	TRUE	0.0101587	231	87	7	0.0804598	0.030303	GO:0009743	GO:BP	response to carbohydrate	21092	4087	GO:0010033|GO:1901700
227	hSoma H3K27me3	early female	TRUE	0.0101587	156	87	6	0.0689655	0.0384615	GO:0001678	GO:BP	cellular glucose homeostasis	21092	491	GO:0042593|GO:0055082
228	hSoma H3K27me3	early female	TRUE	0.011864	246	87	7	0.0804598	0.0284553	GO:0033500	GO:BP	carbohydrate homeostasis	21092	9460	GO:0048878
229	hSoma H3K27me3	early female	TRUE	0.011864	245	87	7	0.0804598	0.0285714	GO:0042593	GO:BP	glucose homeostasis	21092	11817	GO:0033500
230	hSoma H3K27me3	early female	TRUE	0.0139805	258	87	7	0.0804598	0.0271318	GO:0032412	GO:BP	regulation of ion transmembrane transporter activity	21092	8733	GO:0022898|GO:0034765
231	hSoma H3K27me3	early female	TRUE	0.0166632	268	87	7	0.0804598	0.0261194	GO:0022898	GO:BP	regulation of transmembrane transporter activity	21092	7609	GO:0032409|GO:0034762
232	hSoma H3K27me3	early female	TRUE	0.0229892	285	87	7	0.0804598	0.0245614	GO:0032409	GO:BP	regulation of transporter activity	21092	8730	GO:0065009
233	hSoma H3K27me3	early female	TRUE	0.0296866	135	87	5	0.0574713	0.037037	GO:0071333	GO:BP	cellular response to glucose stimulus	21092	19339	GO:0001678|GO:0009749|GO:0071331
234	hSoma H3K27me3	early female	TRUE	0.0301925	137	87	5	0.0574713	0.0364964	GO:0071331	GO:BP	cellular response to hexose stimulus	21092	19337	GO:0009746|GO:0071326
235	hSoma H3K27me3	early female	TRUE	0.0307503	139	87	5	0.0574713	0.0359712	GO:0071326	GO:BP	cellular response to monosaccharide stimulus	21092	19332	GO:0034284|GO:0071322
236	hSoma H3K27me3	early female	TRUE	0.0370573	149	87	5	0.0574713	0.033557	GO:0071322	GO:BP	cellular response to carbohydrate stimulus	21092	19328	GO:0009743|GO:0071310|GO:1901701
237	hSoma H3K27me3	early female	TRUE	0.0444435	943	87	12	0.137931	0.0127253	GO:0046903	GO:BP	secretion	21092	14421	GO:0006810
238	hSoma H3K27me3	early male	TRUE	3.93102e-10	245	282	23	0.0815603	0.0938776	GO:0007188	GO:BP	adenylate cyclase-modulating G protein-coupled receptor signaling pathway	21092	3082	GO:0007186
239	hSoma H3K27me3	early male	TRUE	4.79659e-09	721	282	36	0.12766	0.0499307	GO:0098916	GO:BP	anterograde trans-synaptic signaling	21092	22136	GO:0099537
240	hSoma H3K27me3	early male	TRUE	4.79659e-09	721	282	36	0.12766	0.0499307	GO:0007268	GO:BP	chemical synaptic transmission	21092	3155	GO:0098916
241	hSoma H3K27me3	early male	TRUE	5.6971e-09	729	282	36	0.12766	0.0493827	GO:0099537	GO:BP	trans-synaptic signaling	21092	22306	GO:0099536
242	hSoma H3K27me3	early male	TRUE	7.29668e-09	702	282	35	0.124113	0.0498575	GO:0043269	GO:BP	regulation of ion transport	21092	12195	GO:0006811|GO:0051049
243	hSoma H3K27me3	early male	TRUE	1.04119e-08	753	282	36	0.12766	0.0478088	GO:0099536	GO:BP	synaptic signaling	21092	22305	GO:0007267
244	hSoma H3K27me3	early male	TRUE	6.64378e-08	155	282	16	0.0567376	0.103226	GO:0007189	GO:BP	adenylate cyclase-activating G protein-coupled receptor signaling pathway	21092	3083	GO:0007188
245	hSoma H3K27me3	early male	TRUE	6.64378e-08	893	282	38	0.134752	0.0425532	GO:0030001	GO:BP	metal ion transport	21092	7660	GO:0006812
246	hSoma H3K27me3	early male	TRUE	7.44149e-08	902	282	38	0.134752	0.0421286	GO:0098660	GO:BP	inorganic ion transmembrane transport	21092	21987	GO:0034220
247	hSoma H3K27me3	early male	TRUE	1.47253e-07	497	282	27	0.0957447	0.054326	GO:0034765	GO:BP	regulation of ion transmembrane transport	21092	10029	GO:0034220|GO:0034762|GO:0043269
248	hSoma H3K27me3	early male	TRUE	2.18531e-07	580	282	29	0.102837	0.05	GO:0034762	GO:BP	regulation of transmembrane transport	21092	10026	GO:0050794|GO:0051049|GO:0055085
249	hSoma H3K27me3	early male	TRUE	1.73726e-06	807	282	33	0.117021	0.0408922	GO:0098662	GO:BP	inorganic cation transmembrane transport	21092	21989	GO:0098655|GO:0098660
250	hSoma H3K27me3	early male	TRUE	2.751e-05	109	282	11	0.0390071	0.100917	GO:0007218	GO:BP	neuropeptide signaling pathway	21092	3112	GO:0007186
251	hSoma H3K27me3	early male	TRUE	2.89423e-05	919	282	33	0.117021	0.0359086	GO:0098655	GO:BP	cation transmembrane transport	21092	21982	GO:0006812|GO:0034220
252	hSoma H3K27me3	early male	TRUE	7.08721e-05	204	282	14	0.0496454	0.0686275	GO:0007204	GO:BP	positive regulation of cytosolic calcium ion concentration	21092	3098	GO:0065008
253	hSoma H3K27me3	early male	TRUE	0.000122251	424	282	20	0.070922	0.0471698	GO:0042391	GO:BP	regulation of membrane potential	21092	11701	GO:0065008
254	hSoma H3K27me3	early male	TRUE	0.000128159	104	282	10	0.035461	0.0961538	GO:0007200	GO:BP	phospholipase C-activating G protein-coupled receptor signaling pathway	21092	3094	GO:0007186
255	hSoma H3K27me3	early male	TRUE	0.000128159	216	282	14	0.0496454	0.0648148	GO:0071805	GO:BP	potassium ion transmembrane transport	21092	19710	GO:0006813|GO:0098662
256	hSoma H3K27me3	early male	TRUE	0.000142184	509	282	22	0.0780142	0.043222	GO:0008015	GO:BP	blood circulation	21092	3496	GO:0003013
257	hSoma H3K27me3	early male	TRUE	0.000235821	371	282	18	0.0638298	0.0485175	GO:1904062	GO:BP	regulation of cation transmembrane transport	21092	27043	GO:0034765|GO:0098655
258	hSoma H3K27me3	late female	TRUE	2.51638e-29	893	849	120	0.141343	0.134378	GO:0030001	GO:BP	metal ion transport	21092	7660	GO:0006812
259	hSoma H3K27me3	late female	TRUE	4.23868e-28	702	849	103	0.121319	0.146724	GO:0043269	GO:BP	regulation of ion transport	21092	12195	GO:0006811|GO:0051049
260	hSoma H3K27me3	late female	TRUE	7.31289e-28	902	849	118	0.138987	0.13082	GO:0098660	GO:BP	inorganic ion transmembrane transport	21092	21987	GO:0034220
261	hSoma H3K27me3	late female	TRUE	3.09939e-26	807	849	108	0.127208	0.133829	GO:0098662	GO:BP	inorganic cation transmembrane transport	21092	21989	GO:0098655|GO:0098660
262	hSoma H3K27me3	late female	TRUE	1.99334e-24	919	849	113	0.133098	0.12296	GO:0098655	GO:BP	cation transmembrane transport	21092	21982	GO:0006812|GO:0034220
263	hSoma H3K27me3	late female	TRUE	2.57336e-21	721	849	93	0.109541	0.128988	GO:0007268	GO:BP	chemical synaptic transmission	21092	3155	GO:0098916
264	hSoma H3K27me3	late female	TRUE	2.57336e-21	721	849	93	0.109541	0.128988	GO:0098916	GO:BP	anterograde trans-synaptic signaling	21092	22136	GO:0099537
265	hSoma H3K27me3	late female	TRUE	5.55523e-21	729	849	93	0.109541	0.127572	GO:0099537	GO:BP	trans-synaptic signaling	21092	22306	GO:0099536
266	hSoma H3K27me3	late female	TRUE	2.25916e-20	497	849	74	0.0871614	0.148893	GO:0034765	GO:BP	regulation of ion transmembrane transport	21092	10029	GO:0034220|GO:0034762|GO:0043269
267	hSoma H3K27me3	late female	TRUE	5.06699e-20	753	849	93	0.109541	0.123506	GO:0099536	GO:BP	synaptic signaling	21092	22305	GO:0007267
268	hSoma H3K27me3	late female	TRUE	2.12236e-19	580	849	79	0.0930506	0.136207	GO:0034762	GO:BP	regulation of transmembrane transport	21092	10026	GO:0050794|GO:0051049|GO:0055085
269	hSoma H3K27me3	late female	TRUE	2.39729e-16	245	849	46	0.0541814	0.187755	GO:0007188	GO:BP	adenylate cyclase-modulating G protein-coupled receptor signaling pathway	21092	3082	GO:0007186
270	hSoma H3K27me3	late female	TRUE	3.53662e-16	109	849	31	0.0365135	0.284404	GO:0007218	GO:BP	neuropeptide signaling pathway	21092	3112	GO:0007186
271	hSoma H3K27me3	late female	TRUE	5.44723e-16	943	849	98	0.11543	0.103924	GO:0046903	GO:BP	secretion	21092	14421	GO:0006810
272	hSoma H3K27me3	late female	TRUE	5.99385e-16	637	849	77	0.0906949	0.120879	GO:0007610	GO:BP	behavior	21092	3466	GO:0032501
273	hSoma H3K27me3	late female	TRUE	3.26145e-14	398	849	56	0.06596	0.140704	GO:0010959	GO:BP	regulation of metal ion transport	21092	5073	GO:0030001|GO:0043269
274	hSoma H3K27me3	late female	TRUE	1.01352e-13	371	849	53	0.0624264	0.142857	GO:1904062	GO:BP	regulation of cation transmembrane transport	21092	27043	GO:0034765|GO:0098655
275	hSoma H3K27me3	late female	TRUE	1.05945e-13	866	849	88	0.103651	0.101617	GO:0140352	GO:BP	export from cell	21092	23047	GO:0006810|GO:0009987
276	hSoma H3K27me3	late female	TRUE	1.22145e-13	615	849	71	0.0836278	0.115447	GO:0051046	GO:BP	regulation of secretion	21092	15517	GO:0046903|GO:0051049
277	hSoma H3K27me3	late female	TRUE	1.53214e-13	338	849	50	0.0588928	0.147929	GO:0070588	GO:BP	calcium ion transmembrane transport	21092	18920	GO:0006816|GO:0098662
278	hSoma H3K27me3	late male	TRUE	1.91102e-34	721	1354	147	0.108567	0.203883	GO:0007268	GO:BP	chemical synaptic transmission	21092	3155	GO:0098916
279	hSoma H3K27me3	late male	TRUE	1.91102e-34	721	1354	147	0.108567	0.203883	GO:0098916	GO:BP	anterograde trans-synaptic signaling	21092	22136	GO:0099537
280	hSoma H3K27me3	late male	TRUE	4.75921e-34	753	1354	150	0.110783	0.199203	GO:0099536	GO:BP	synaptic signaling	21092	22305	GO:0007267
281	hSoma H3K27me3	late male	TRUE	5.662e-34	729	1354	147	0.108567	0.201646	GO:0099537	GO:BP	trans-synaptic signaling	21092	22306	GO:0099536
282	hSoma H3K27me3	late male	TRUE	1.8777e-29	702	1354	136	0.100443	0.193732	GO:0043269	GO:BP	regulation of ion transport	21092	12195	GO:0006811|GO:0051049
283	hSoma H3K27me3	late male	TRUE	7.1442e-24	893	1354	146	0.107829	0.163494	GO:0030001	GO:BP	metal ion transport	21092	7660	GO:0006812
284	hSoma H3K27me3	late male	TRUE	1.15474e-20	902	1354	140	0.103397	0.155211	GO:0098660	GO:BP	inorganic ion transmembrane transport	21092	21987	GO:0034220
285	hSoma H3K27me3	late male	TRUE	3.01859e-18	497	1354	92	0.0679468	0.185111	GO:0034765	GO:BP	regulation of ion transmembrane transport	21092	10029	GO:0034220|GO:0034762|GO:0043269
286	hSoma H3K27me3	late male	TRUE	3.81908e-18	580	1354	101	0.0745938	0.174138	GO:0034762	GO:BP	regulation of transmembrane transport	21092	10026	GO:0050794|GO:0051049|GO:0055085
287	hSoma H3K27me3	late male	TRUE	8.24162e-18	807	1354	124	0.0915805	0.153656	GO:0098662	GO:BP	inorganic cation transmembrane transport	21092	21989	GO:0098655|GO:0098660
288	hSoma H3K27me3	late male	TRUE	2.97914e-17	452	1354	85	0.062777	0.188053	GO:0050804	GO:BP	modulation of chemical synaptic transmission	21092	15313	GO:0007268|GO:0099177
289	hSoma H3K27me3	late male	TRUE	3.37653e-17	453	1354	85	0.062777	0.187638	GO:0099177	GO:BP	regulation of trans-synaptic signaling	21092	22275	GO:0010646|GO:0023051|GO:0099537
290	hSoma H3K27me3	late male	TRUE	6.11615e-17	919	1354	133	0.0982275	0.144723	GO:0098655	GO:BP	cation transmembrane transport	21092	21982	GO:0006812|GO:0034220
291	hSoma H3K27me3	late male	TRUE	9.05148e-16	424	1354	79	0.0583456	0.186321	GO:0042391	GO:BP	regulation of membrane potential	21092	11701	GO:0065008
292	hSoma H3K27me3	late male	TRUE	8.03627e-15	637	1354	100	0.0738552	0.156986	GO:0007610	GO:BP	behavior	21092	3466	GO:0032501
293	hSoma H3K27me3	late male	TRUE	1.27152e-14	471	1354	82	0.0605613	0.174098	GO:0023061	GO:BP	signal release	21092	7652	GO:0007267|GO:0032940
294	hSoma H3K27me3	late male	TRUE	7.15428e-14	970	1354	130	0.0960118	0.134021	GO:0031175	GO:BP	neuron projection development	21092	8207	GO:0048666|GO:0120036
295	hSoma H3K27me3	late male	TRUE	1.00048e-13	245	1354	54	0.0398818	0.220408	GO:0007188	GO:BP	adenylate cyclase-modulating G protein-coupled receptor signaling pathway	21092	3082	GO:0007186
296	hSoma H3K27me3	late male	TRUE	1.0633e-13	943	1354	127	0.0937962	0.134677	GO:0046903	GO:BP	secretion	21092	14421	GO:0006810
297	hSoma H3K27me3	late male	TRUE	1.7624e-13	770	1354	110	0.0812408	0.142857	GO:0032989	GO:BP	cellular component morphogenesis	21092	9166	GO:0009653|GO:0016043|GO:0048869
298	hSoma H3K27me3	middle male	TRUE	1.24457e-09	702	343	41	0.119534	0.0584046	GO:0043269	GO:BP	regulation of ion transport	21092	12195	GO:0006811|GO:0051049
299	hSoma H3K27me3	middle male	TRUE	7.34169e-09	721	343	40	0.116618	0.0554785	GO:0098916	GO:BP	anterograde trans-synaptic signaling	21092	22136	GO:0099537
300	hSoma H3K27me3	middle male	TRUE	7.34169e-09	721	343	40	0.116618	0.0554785	GO:0007268	GO:BP	chemical synaptic transmission	21092	3155	GO:0098916
301	hSoma H3K27me3	middle male	TRUE	9.14825e-09	729	343	40	0.116618	0.0548697	GO:0099537	GO:BP	trans-synaptic signaling	21092	22306	GO:0099536
302	hSoma H3K27me3	middle male	TRUE	1.69268e-08	753	343	40	0.116618	0.0531208	GO:0099536	GO:BP	synaptic signaling	21092	22305	GO:0007267
303	hSoma H3K27me3	middle male	TRUE	4.70281e-08	893	343	43	0.125364	0.0481523	GO:0030001	GO:BP	metal ion transport	21092	7660	GO:0006812
304	hSoma H3K27me3	middle male	TRUE	7.92765e-08	637	343	35	0.102041	0.0549451	GO:0007610	GO:BP	behavior	21092	3466	GO:0032501
305	hSoma H3K27me3	middle male	TRUE	5.81037e-07	497	343	29	0.0845481	0.0583501	GO:0034765	GO:BP	regulation of ion transmembrane transport	21092	10029	GO:0034220|GO:0034762|GO:0043269
306	hSoma H3K27me3	middle male	TRUE	6.62952e-07	245	343	20	0.058309	0.0816327	GO:0007188	GO:BP	adenylate cyclase-modulating G protein-coupled receptor signaling pathway	21092	3082	GO:0007186
307	hSoma H3K27me3	middle male	TRUE	3.84936e-06	109	343	13	0.0379009	0.119266	GO:0007218	GO:BP	neuropeptide signaling pathway	21092	3112	GO:0007186
308	hSoma H3K27me3	middle male	TRUE	4.22173e-06	902	343	39	0.113703	0.0432373	GO:0098660	GO:BP	inorganic ion transmembrane transport	21092	21987	GO:0034220
309	hSoma H3K27me3	middle male	TRUE	6.49677e-06	919	343	39	0.113703	0.0424374	GO:0098655	GO:BP	cation transmembrane transport	21092	21982	GO:0006812|GO:0034220
310	hSoma H3K27me3	middle male	TRUE	9.62656e-06	120	343	13	0.0379009	0.108333	GO:0099587	GO:BP	inorganic ion import across plasma membrane	21092	22342	GO:0098657|GO:0098660|GO:0098739
311	hSoma H3K27me3	middle male	TRUE	9.62656e-06	120	343	13	0.0379009	0.108333	GO:0098659	GO:BP	inorganic cation import across plasma membrane	21092	21986	GO:0098662|GO:0099587
312	hSoma H3K27me3	middle male	TRUE	1.1227e-05	580	343	29	0.0845481	0.05	GO:0034762	GO:BP	regulation of transmembrane transport	21092	10026	GO:0050794|GO:0051049|GO:0055085
313	hSoma H3K27me3	middle male	TRUE	1.31285e-05	452	343	25	0.0728863	0.0553097	GO:0050804	GO:BP	modulation of chemical synaptic transmission	21092	15313	GO:0007268|GO:0099177
314	hSoma H3K27me3	middle male	TRUE	1.33499e-05	453	343	25	0.0728863	0.0551876	GO:0099177	GO:BP	regulation of trans-synaptic signaling	21092	22275	GO:0010646|GO:0023051|GO:0099537
315	hSoma H3K27me3	middle male	TRUE	1.4806e-05	807	343	35	0.102041	0.0433705	GO:0098662	GO:BP	inorganic cation transmembrane transport	21092	21989	GO:0098655|GO:0098660
316	hSoma H3K27me3	middle male	TRUE	2.1052e-05	434	343	24	0.0699708	0.0552995	GO:0006816	GO:BP	calcium ion transport	21092	2768	GO:0030001
317	hSoma H3K27me3	middle male	TRUE	5.59679e-05	274	343	18	0.0524781	0.0656934	GO:0007611	GO:BP	learning or memory	21092	3467	GO:0007610|GO:0050890
318	hSoma H3K4me3	early female	TRUE	1.39699e-39	927	5602	435	0.0776508	0.469256	GO:0000278	GO:BP	mitotic cell cycle	21092	118	GO:0007049
319	hSoma H3K4me3	early female	TRUE	4.37533e-35	769	5602	367	0.0655123	0.477243	GO:1903047	GO:BP	mitotic cell cycle process	21092	26147	GO:0000278|GO:0022402
320	hSoma H3K4me3	early female	TRUE	2.698e-31	589	5602	292	0.0521242	0.495756	GO:0006281	GO:BP	DNA repair	21092	2295	GO:0006259|GO:0006974
321	hSoma H3K4me3	early female	TRUE	1.58533e-30	709	5602	334	0.0596216	0.471086	GO:0043632	GO:BP	modification-dependent macromolecule catabolic process	21092	12437	GO:0044265
322	hSoma H3K4me3	early female	TRUE	1.89327e-30	882	5602	395	0.0705105	0.447846	GO:0006974	GO:BP	cellular response to DNA damage stimulus	21092	2900	GO:0033554
323	hSoma H3K4me3	early female	TRUE	2.19996e-30	307	5602	180	0.0321314	0.586319	GO:0042254	GO:BP	ribosome biogenesis	21092	11616	GO:0022613
324	hSoma H3K4me3	early female	TRUE	2.84191e-30	736	5602	343	0.0612281	0.466033	GO:0006412	GO:BP	translation	21092	2399	GO:0010467|GO:0019538|GO:0034645|GO:0043043
325	hSoma H3K4me3	early female	TRUE	3.71541e-30	796	5602	364	0.0649768	0.457286	GO:0051603	GO:BP	proteolysis involved in protein catabolic process	21092	15946	GO:0006508|GO:0030163
326	hSoma H3K4me3	early female	TRUE	7.75761e-30	612	5602	297	0.0530168	0.485294	GO:0051276	GO:BP	chromosome organization	21092	15705	GO:0006996
327	hSoma H3K4me3	early female	TRUE	9.44177e-30	698	5602	328	0.0585505	0.469914	GO:0019941	GO:BP	modification-dependent protein catabolic process	21092	7021	GO:0043632|GO:0051603
328	hSoma H3K4me3	early female	TRUE	1.33641e-29	688	5602	324	0.0578365	0.47093	GO:0006511	GO:BP	ubiquitin-dependent protein catabolic process	21092	2482	GO:0019941
329	hSoma H3K4me3	early female	TRUE	4.48231e-29	441	5602	231	0.0412353	0.52381	GO:0034470	GO:BP	ncRNA processing	21092	9927	GO:0006396|GO:0034660
330	hSoma H3K4me3	early female	TRUE	4.95049e-29	926	5602	406	0.0724741	0.438445	GO:0006518	GO:BP	peptide metabolic process	21092	2488	GO:0043603|GO:1901564
331	hSoma H3K4me3	early female	TRUE	2.56019e-28	765	5602	348	0.0621207	0.454902	GO:0043043	GO:BP	peptide biosynthetic process	21092	12085	GO:0006518|GO:0043604|GO:1901566
332	hSoma H3K4me3	early female	TRUE	8.10634e-28	634	5602	300	0.0535523	0.473186	GO:0034660	GO:BP	ncRNA metabolic process	21092	10000	GO:0016070
333	hSoma H3K4me3	early female	TRUE	1.82667e-26	268	5602	157	0.0280257	0.585821	GO:0016072	GO:BP	rRNA metabolic process	21092	5665	GO:0034660
334	hSoma H3K4me3	early female	TRUE	3.20607e-26	524	5602	256	0.045698	0.48855	GO:0010498	GO:BP	proteasomal protein catabolic process	21092	4661	GO:0030163|GO:0051603
335	hSoma H3K4me3	early female	TRUE	4.06264e-25	553	5602	264	0.047126	0.477396	GO:0044770	GO:BP	cell cycle phase transition	21092	12958	GO:0022402
336	hSoma H3K4me3	early female	TRUE	9.6893e-25	896	5602	383	0.0683684	0.427455	GO:0043604	GO:BP	amide biosynthetic process	21092	12415	GO:0043603|GO:0044271
337	hSoma H3K4me3	early female	TRUE	1.19217e-24	230	5602	138	0.0246341	0.6	GO:0006364	GO:BP	rRNA processing	21092	2358	GO:0016072|GO:0034470|GO:0042254
338	hSoma H3K4me3	early male	TRUE	1.80773e-77	927	11502	772	0.0671188	0.832794	GO:0000278	GO:BP	mitotic cell cycle	21092	118	GO:0007049
339	hSoma H3K4me3	early male	TRUE	1.91492e-67	769	11502	646	0.0561641	0.840052	GO:1903047	GO:BP	mitotic cell cycle process	21092	26147	GO:0000278|GO:0022402
340	hSoma H3K4me3	early male	TRUE	3.86901e-64	882	11502	719	0.0625109	0.815193	GO:0006974	GO:BP	cellular response to DNA damage stimulus	21092	2900	GO:0033554
341	hSoma H3K4me3	early male	TRUE	4.31764e-60	796	11502	653	0.0567727	0.820352	GO:0051603	GO:BP	proteolysis involved in protein catabolic process	21092	15946	GO:0006508|GO:0030163
342	hSoma H3K4me3	early male	TRUE	1.87457e-58	709	11502	590	0.0512954	0.832158	GO:0043632	GO:BP	modification-dependent macromolecule catabolic process	21092	12437	GO:0044265
343	hSoma H3K4me3	early male	TRUE	2.98738e-58	698	11502	582	0.0505999	0.833811	GO:0019941	GO:BP	modification-dependent protein catabolic process	21092	7021	GO:0043632|GO:0051603
344	hSoma H3K4me3	early male	TRUE	5.53083e-57	688	11502	573	0.0498174	0.832849	GO:0006511	GO:BP	ubiquitin-dependent protein catabolic process	21092	2482	GO:0019941
345	hSoma H3K4me3	early male	TRUE	5.01536e-55	902	11502	716	0.06225	0.793792	GO:0032446	GO:BP	protein modification by small protein conjugation	21092	8751	GO:0070647
346	hSoma H3K4me3	early male	TRUE	4.10699e-50	524	11502	447	0.0388628	0.853053	GO:0010498	GO:BP	proteasomal protein catabolic process	21092	4661	GO:0030163|GO:0051603
347	hSoma H3K4me3	early male	TRUE	2.23243e-49	996	11502	767	0.0666841	0.77008	GO:0009894	GO:BP	regulation of catabolic process	21092	4210	GO:0009056|GO:0019222
348	hSoma H3K4me3	early male	TRUE	1.16165e-48	453	11502	394	0.0342549	0.869757	GO:0043161	GO:BP	proteasome-mediated ubiquitin-dependent protein catabolic process	21092	12162	GO:0006511|GO:0010498
349	hSoma H3K4me3	early male	TRUE	2.00546e-48	553	11502	465	0.0404278	0.840868	GO:0044770	GO:BP	cell cycle phase transition	21092	12958	GO:0022402
350	hSoma H3K4me3	early male	TRUE	2.27486e-48	829	11502	654	0.0568597	0.788902	GO:0016567	GO:BP	protein ubiquitination	21092	5840	GO:0032446
351	hSoma H3K4me3	early male	TRUE	7.55179e-48	712	11502	574	0.0499044	0.80618	GO:0010564	GO:BP	regulation of cell cycle process	21092	4711	GO:0022402|GO:0051726
352	hSoma H3K4me3	early male	TRUE	1.3123e-47	926	11502	717	0.062337	0.774298	GO:0006518	GO:BP	peptide metabolic process	21092	2488	GO:0043603|GO:1901564
353	hSoma H3K4me3	early male	TRUE	4.55134e-47	896	11502	696	0.0605112	0.776786	GO:0043604	GO:BP	amide biosynthetic process	21092	12415	GO:0043603|GO:0044271
354	hSoma H3K4me3	early male	TRUE	1.95406e-46	589	11502	487	0.0423405	0.826825	GO:0006281	GO:BP	DNA repair	21092	2295	GO:0006259|GO:0006974
355	hSoma H3K4me3	early male	TRUE	2.32125e-45	493	11502	418	0.0363415	0.84787	GO:0007346	GO:BP	regulation of mitotic cell cycle	21092	3221	GO:0000278|GO:0051726
356	hSoma H3K4me3	early male	TRUE	2.51336e-45	451	11502	388	0.0337333	0.86031	GO:0044772	GO:BP	mitotic cell cycle phase transition	21092	12960	GO:0044770|GO:1903047
357	hSoma H3K4me3	early male	TRUE	3.85312e-45	712	11502	569	0.0494697	0.799157	GO:0080135	GO:BP	regulation of cellular response to stress	21092	20850	GO:0033554|GO:0050794|GO:0080134
358	hSoma H3K4me3	late female	TRUE	3.82064e-78	927	11811	784	0.0663788	0.845739	GO:0000278	GO:BP	mitotic cell cycle	21092	118	GO:0007049
359	hSoma H3K4me3	late female	TRUE	8.32332e-67	769	11811	654	0.0553721	0.850455	GO:1903047	GO:BP	mitotic cell cycle process	21092	26147	GO:0000278|GO:0022402
360	hSoma H3K4me3	late female	TRUE	2.48802e-64	882	11811	730	0.0618068	0.827664	GO:0006974	GO:BP	cellular response to DNA damage stimulus	21092	2900	GO:0033554
361	hSoma H3K4me3	late female	TRUE	3.3273e-62	796	11811	666	0.0563881	0.836683	GO:0051603	GO:BP	proteolysis involved in protein catabolic process	21092	15946	GO:0006508|GO:0030163
362	hSoma H3K4me3	late female	TRUE	3.54966e-60	709	11811	601	0.0508848	0.847673	GO:0043632	GO:BP	modification-dependent macromolecule catabolic process	21092	12437	GO:0044265
363	hSoma H3K4me3	late female	TRUE	4.34366e-60	698	11811	593	0.0502074	0.84957	GO:0019941	GO:BP	modification-dependent protein catabolic process	21092	7021	GO:0043632|GO:0051603
364	hSoma H3K4me3	late female	TRUE	3.22427e-58	688	11811	583	0.0493608	0.847384	GO:0006511	GO:BP	ubiquitin-dependent protein catabolic process	21092	2482	GO:0019941
365	hSoma H3K4me3	late female	TRUE	2.49143e-53	902	11811	724	0.0612988	0.802661	GO:0032446	GO:BP	protein modification by small protein conjugation	21092	8751	GO:0070647
366	hSoma H3K4me3	late female	TRUE	2.2446e-51	996	11811	784	0.0663788	0.787149	GO:0009894	GO:BP	regulation of catabolic process	21092	4210	GO:0009056|GO:0019222
367	hSoma H3K4me3	late female	TRUE	7.53648e-51	524	11811	454	0.0384387	0.866412	GO:0010498	GO:BP	proteasomal protein catabolic process	21092	4661	GO:0030163|GO:0051603
368	hSoma H3K4me3	late female	TRUE	7.54239e-51	712	11811	588	0.0497841	0.825843	GO:0010564	GO:BP	regulation of cell cycle process	21092	4711	GO:0022402|GO:0051726
369	hSoma H3K4me3	late female	TRUE	9.86052e-50	970	11811	763	0.0646008	0.786598	GO:0031175	GO:BP	neuron projection development	21092	8207	GO:0048666|GO:0120036
370	hSoma H3K4me3	late female	TRUE	8.30237e-49	553	11811	472	0.0399627	0.853526	GO:0044770	GO:BP	cell cycle phase transition	21092	12958	GO:0022402
371	hSoma H3K4me3	late female	TRUE	1.1148e-48	453	11811	399	0.0337821	0.880795	GO:0043161	GO:BP	proteasome-mediated ubiquitin-dependent protein catabolic process	21092	12162	GO:0006511|GO:0010498
372	hSoma H3K4me3	late female	TRUE	1.08133e-47	926	11811	729	0.0617221	0.787257	GO:0006518	GO:BP	peptide metabolic process	21092	2488	GO:0043603|GO:1901564
373	hSoma H3K4me3	late female	TRUE	1.19034e-47	829	11811	663	0.0561341	0.799759	GO:0016567	GO:BP	protein ubiquitination	21092	5840	GO:0032446
374	hSoma H3K4me3	late female	TRUE	5.43369e-47	493	11811	426	0.0360681	0.864097	GO:0007346	GO:BP	regulation of mitotic cell cycle	21092	3221	GO:0000278|GO:0051726
375	hSoma H3K4me3	late female	TRUE	1.20801e-46	959	11811	749	0.0634155	0.781022	GO:0060341	GO:BP	regulation of cellular localization	21092	17095	GO:0032879|GO:0050794|GO:0051641
376	hSoma H3K4me3	late female	TRUE	3.35951e-46	904	11811	711	0.0601981	0.786504	GO:0051338	GO:BP	regulation of transferase activity	21092	15758	GO:0050790
377	hSoma H3K4me3	late female	TRUE	8.60405e-46	712	11811	579	0.0490221	0.813202	GO:0080135	GO:BP	regulation of cellular response to stress	21092	20850	GO:0033554|GO:0050794|GO:0080134
378	hSoma H3K4me3	late male	TRUE	1.79129e-80	927	11767	786	0.066797	0.847896	GO:0000278	GO:BP	mitotic cell cycle	21092	118	GO:0007049
379	hSoma H3K4me3	late male	TRUE	5.61016e-69	769	11767	656	0.0557491	0.853056	GO:1903047	GO:BP	mitotic cell cycle process	21092	26147	GO:0000278|GO:0022402
380	hSoma H3K4me3	late male	TRUE	1.23079e-67	882	11767	734	0.0623778	0.8322	GO:0006974	GO:BP	cellular response to DNA damage stimulus	21092	2900	GO:0033554
381	hSoma H3K4me3	late male	TRUE	2.25283e-59	796	11767	660	0.0560891	0.829146	GO:0051603	GO:BP	proteolysis involved in protein catabolic process	21092	15946	GO:0006508|GO:0030163
382	hSoma H3K4me3	late male	TRUE	7.84935e-56	709	11767	593	0.0503952	0.836389	GO:0043632	GO:BP	modification-dependent macromolecule catabolic process	21092	12437	GO:0044265
383	hSoma H3K4me3	late male	TRUE	1.08628e-55	698	11767	585	0.0497153	0.838109	GO:0019941	GO:BP	modification-dependent protein catabolic process	21092	7021	GO:0043632|GO:0051603
384	hSoma H3K4me3	late male	TRUE	3.79843e-54	902	11767	724	0.061528	0.802661	GO:0032446	GO:BP	protein modification by small protein conjugation	21092	8751	GO:0070647
385	hSoma H3K4me3	late male	TRUE	7.27592e-54	688	11767	575	0.0488655	0.835756	GO:0006511	GO:BP	ubiquitin-dependent protein catabolic process	21092	2482	GO:0019941
386	hSoma H3K4me3	late male	TRUE	4.28387e-50	970	11767	762	0.0647574	0.785567	GO:0031175	GO:BP	neuron projection development	21092	8207	GO:0048666|GO:0120036
387	hSoma H3K4me3	late male	TRUE	7.20396e-50	996	11767	779	0.0662021	0.782129	GO:0009894	GO:BP	regulation of catabolic process	21092	4210	GO:0009056|GO:0019222
388	hSoma H3K4me3	late male	TRUE	2.06087e-49	553	11767	472	0.0401122	0.853526	GO:0044770	GO:BP	cell cycle phase transition	21092	12958	GO:0022402
389	hSoma H3K4me3	late male	TRUE	2.92344e-49	712	11767	584	0.0496303	0.820225	GO:0010564	GO:BP	regulation of cell cycle process	21092	4711	GO:0022402|GO:0051726
390	hSoma H3K4me3	late male	TRUE	5.87856e-48	524	11767	449	0.0381576	0.85687	GO:0010498	GO:BP	proteasomal protein catabolic process	21092	4661	GO:0030163|GO:0051603
391	hSoma H3K4me3	late male	TRUE	6.84217e-48	829	11767	662	0.056259	0.798552	GO:0016567	GO:BP	protein ubiquitination	21092	5840	GO:0032446
392	hSoma H3K4me3	late male	TRUE	1.54743e-47	926	11767	727	0.061783	0.785097	GO:0006518	GO:BP	peptide metabolic process	21092	2488	GO:0043603|GO:1901564
393	hSoma H3K4me3	late male	TRUE	7.69249e-47	493	11767	425	0.036118	0.862069	GO:0007346	GO:BP	regulation of mitotic cell cycle	21092	3221	GO:0000278|GO:0051726
394	hSoma H3K4me3	late male	TRUE	1.52713e-46	451	11767	394	0.0334835	0.873614	GO:0044772	GO:BP	mitotic cell cycle phase transition	21092	12960	GO:0044770|GO:1903047
395	hSoma H3K4me3	late male	TRUE	1.68915e-46	904	11767	710	0.0603382	0.785398	GO:0051338	GO:BP	regulation of transferase activity	21092	15758	GO:0050790
396	hSoma H3K4me3	late male	TRUE	3.34759e-46	453	11767	395	0.0335685	0.871965	GO:0043161	GO:BP	proteasome-mediated ubiquitin-dependent protein catabolic process	21092	12162	GO:0006511|GO:0010498
397	hSoma H3K4me3	late male	TRUE	8.30556e-46	589	11767	492	0.0418118	0.835314	GO:0006281	GO:BP	DNA repair	21092	2295	GO:0006259|GO:0006974
398	hSoma H3K4me3	middle male	TRUE	1.13608e-78	927	11174	762	0.068194	0.822006	GO:0000278	GO:BP	mitotic cell cycle	21092	118	GO:0007049
399	hSoma H3K4me3	middle male	TRUE	9.38686e-70	882	11174	717	0.0641668	0.812925	GO:0006974	GO:BP	cellular response to DNA damage stimulus	21092	2900	GO:0033554
400	hSoma H3K4me3	middle male	TRUE	1.19521e-66	769	11174	635	0.0568284	0.825748	GO:1903047	GO:BP	mitotic cell cycle process	21092	26147	GO:0000278|GO:0022402
401	hSoma H3K4me3	middle male	TRUE	9.24297e-59	902	11174	711	0.0636299	0.788248	GO:0032446	GO:BP	protein modification by small protein conjugation	21092	8751	GO:0070647
402	hSoma H3K4me3	middle male	TRUE	1.91519e-57	796	11174	638	0.0570968	0.801508	GO:0051603	GO:BP	proteolysis involved in protein catabolic process	21092	15946	GO:0006508|GO:0030163
403	hSoma H3K4me3	middle male	TRUE	1.74981e-55	709	11174	576	0.0515482	0.812412	GO:0043632	GO:BP	modification-dependent macromolecule catabolic process	21092	12437	GO:0044265
404	hSoma H3K4me3	middle male	TRUE	3.68682e-55	698	11174	568	0.0508323	0.813754	GO:0019941	GO:BP	modification-dependent protein catabolic process	21092	7021	GO:0043632|GO:0051603
405	hSoma H3K4me3	middle male	TRUE	7.85385e-54	688	11174	559	0.0500268	0.8125	GO:0006511	GO:BP	ubiquitin-dependent protein catabolic process	21092	2482	GO:0019941
406	hSoma H3K4me3	middle male	TRUE	4.89828e-52	896	11174	694	0.0621085	0.774554	GO:0043604	GO:BP	amide biosynthetic process	21092	12415	GO:0043603|GO:0044271
407	hSoma H3K4me3	middle male	TRUE	1.61888e-51	829	11174	649	0.0580813	0.782871	GO:0016567	GO:BP	protein ubiquitination	21092	5840	GO:0032446
408	hSoma H3K4me3	middle male	TRUE	4.2288e-51	996	11174	757	0.0677466	0.76004	GO:0009894	GO:BP	regulation of catabolic process	21092	4210	GO:0009056|GO:0019222
409	hSoma H3K4me3	middle male	TRUE	8.68879e-51	926	11174	711	0.0636299	0.767819	GO:0006518	GO:BP	peptide metabolic process	21092	2488	GO:0043603|GO:1901564
410	hSoma H3K4me3	middle male	TRUE	4.20628e-49	524	11174	439	0.0392876	0.837786	GO:0010498	GO:BP	proteasomal protein catabolic process	21092	4661	GO:0030163|GO:0051603
411	hSoma H3K4me3	middle male	TRUE	1.29499e-48	589	11174	483	0.0432253	0.820034	GO:0006281	GO:BP	DNA repair	21092	2295	GO:0006259|GO:0006974
412	hSoma H3K4me3	middle male	TRUE	2.96344e-48	453	11174	388	0.0347235	0.856512	GO:0043161	GO:BP	proteasome-mediated ubiquitin-dependent protein catabolic process	21092	12162	GO:0006511|GO:0010498
413	hSoma H3K4me3	middle male	TRUE	8.83093e-48	553	11174	457	0.0408985	0.826401	GO:0044770	GO:BP	cell cycle phase transition	21092	12958	GO:0022402
414	hSoma H3K4me3	middle male	TRUE	1.59407e-46	736	11174	578	0.0517272	0.785326	GO:0006412	GO:BP	translation	21092	2399	GO:0010467|GO:0019538|GO:0034645|GO:0043043
415	hSoma H3K4me3	middle male	TRUE	1.8018e-46	712	11174	562	0.0502953	0.789326	GO:0010564	GO:BP	regulation of cell cycle process	21092	4711	GO:0022402|GO:0051726
416	hSoma H3K4me3	middle male	TRUE	5.52679e-45	451	11174	382	0.0341865	0.847007	GO:0044772	GO:BP	mitotic cell cycle phase transition	21092	12960	GO:0044770|GO:1903047
417	hSoma H3K4me3	middle male	TRUE	1.8581e-44	765	11174	593	0.0530696	0.775163	GO:0043043	GO:BP	peptide biosynthetic process	21092	12085	GO:0006518|GO:0043604|GO:1901566
